# Supplementary material for: Treatment of Non-Anastomotic Biliary Strictures after Liver Transplantation: How Effective Is Our Current Treatment Strategy?
Source: J Clin Med. 2023 May 16;12(10):3491. doi: 10.3390/jcm12103491 (PMC10219240; doi:10.3390/jcm12103491)
Supplement: Supplementary file 1 [file jcm-12-03491-s001.zip]

Archive with 1 entries (1 files):
- jcm-2358366-supplementary.pdf
